# Supplementary material for: Individual to Community-Level Faunal Responses to Environmental Change from a Marine Fossil Record of Early Miocene Global Warming
Source: PLoS One. 2012 Apr 27;7(4):e36290. doi: 10.1371/journal.pone.0036290 (PMC3338691; doi:10.1371/journal.pone.0036290)
Supplement: Table S1 — Sampling coverage with meters above base of composite stratigraphic section and ages for each sample. F = foraminiferal faunal sample; M = molluscan faunal sample; S = sediment grains size (% mud); SI = stable isotope (δ18O and δ13C); Sr = Strontium isotope, G = bivalve growth. The first 2–3 letters in the sample code indicate the stratigraphic section and the number indicates the bed from which the sample was obtained. Letters following the bed number differentiated samples that were taken at different levels within the same bed. YH = Yaquina Head, NYF = North Yaquina, DM = Moolach Beach, SE = Section E, SP = Schooner, RR = Reef Rocks. These names correspond to section labels in the stratigraphic log published as Figure 1 in [30]. The Schooner-Yaquina column contains, in order from oldest to youngest, SP, RR, NYF, and YH. (CSV) [file pone.0036290.s002.csv]

Sample	meters above base	Age (mya)	F	M	S	SI	Sr	G
YH11a	65	16.71	X	X	X	X	X	X
YH10	63.5	16.8				X
YH08	60	17.26				X
YH04d	57.3	17.61				X
NYF28d	54.2	18.01	X		X	X	X
NYF28c	53.5	18.04	X		X
NYF28b	52.5	18.09	X		X	X		X
NYF28a	51.75	18.12	X		X	X	X
NYF26c	51.3	18.13	X		X	X
NYF23	49.8	18.24	X		X	X
NYF21b	49.6	18.25	X		X	X
NYF21a	49.3	18.27	X		X	X
NYF18c	48.75	18.31				X
NYF18b	48	18.37	X		X	X
DM08s	47.2	18.42	X	X	X	X
NYF18a	47	18.44	X		X	X
SE9	46.7	18.46		X	X
DM08	46.7	18.46				X	X
NYF18	46	18.48				X
DM07	45.7	18.48	X		X	X
DM05	44.7	18.51	X		X	X
SE7	44	18.52	X		X
DM03e	44	18.52	X		X
DM03d	43.7	18.53	X		X
DM03c	42.7	18.55	X		X	X
NYF14a	42.5	18.56	X		X	X
DM03b	41.7	18.58	X		X
DM03a	41.2	18.59	X		X
DM2.5	41	18.6		X
NYF13	40.7	18.6	X		X	X
DM02	40.7	18.6		X		X	X	X
NYF11	39.9	18.76	X			X
DM01	39.7	18.8	X		X	X
NYF10s	39.7	18.8	X	X		X	X	X
NYF10	39.7	18.8	X			X
NYF07	39	18.81	X		X	X
NYF04	38.5	18.82				X
SE1	38	18.83	X		X
NYF1b	37.5	18.84				X
NYF1	37	18.84	X	X	X	X
RR6	31	18.9	X		X			X
NY3b	27	19	X		X	X
NY3s	27	19	X	X	X	X	X	X
NY0	21	19	X		X
SP20b	20.8	19	X		X	X
SP20p	20.8	19				X
SP20	20.8	19				X	X
BB6A	20.5	19.01						X
SP18p	20.5	19.01
BB5e	20	19.01	X	X	X
SP18a	20	19.01			X
WC13	19	19.02	X		X	X		X
BB5d	18.5	19.05	X		X
BB5c	17.5	19.08	X		X
WC12	17	19.11				X
SP18b	17	19.11	X	X	X	X
BB5b	15.5	19.17	X		X	X
BB5a	14	19.24	X		X	X	X	X
WC11b	14	19.24				X
SP16	13.8	19.25				X
SP16S	13.8	19.25		X		X
BB4c	13.5	19.27				X
WC11	13.5	19.27				X		X
BB4b	13	19.3	X		X	X
WC11a	13	19.3				X
BBD	11.5	19.4		X		X
WC05b	10	19.49		X		X
BBB	9.5	19.52	X	X	X	X
SP10a	9.5	19.52		X		X
WC4	8.5	19.59				X
JJ13	8	19.62	X	X	X	X	X
BBA	8	19.62	X		X	X
WC3c	7	19.68	X		X	X
SP08b	6.35	19.72				X
WC3a	5.7	19.76	X		X	X		X
SP6.5	5.6	19.77	X		X	X
SP06	5.5	19.78	X		X	X
WC2	5.5	19.78	X		X	X
JJ07b	4.5	19.84	X		X	X
WC1	4	19.87	X		X	X
JJ05b	4	19.87
SP05	3.7	19.9	X		X	X
SP5	3.7	19.9	X	X	X	X		X
JJ05	3	19.97	X	X	X	X
JJ04	2	20.07	X		X	X
JJ02b	0.5	20.21		X
SP01	0.5	20.21	X		X	X
JJ02	0	20.26					X
