# Supplementary material for: Individual to Community-Level Faunal Responses to Environmental Change from a Marine Fossil Record of Early Miocene Global Warming
Source: PLoS One. 2012 Apr 27;7(4):e36290. doi: 10.1371/journal.pone.0036290 (PMC3338691; doi:10.1371/journal.pone.0036290)
Supplement: Table S2 — AIC values, AICc values, and Akaike weights based on AICc values for five models of changes in species diversity, PIE, the proportion of ecologically important taxa: URW (unbiased random walk), GRW (general random walk), stasis, 1-Shift, and 2-Shifts. “n” is the number of samples in the time series. “Shift start” indicates the age of the youngest sample prior to shift. (TXT) [file pone.0036290.s003.txt]

Model	AIC	AICc	AICc wts	shift start (mya)
Foraminifera - Species diversity (n=60)
URW	403.44	403.51	0	n/a
GRW	396.91	397.13	0	n/a
Stasis	267.67	267.88	0	n/a
1-Shift	254.82	255.96	0.05	19.03
2-Shifts	247.02	249.9	0.95	19.60, 19.17
Foraminifera - PIE (n=60)
URW	34.96	35.03	0	n/a
GRW	34.2	34.42	0	n/a
Stasis	-105.71	-105.5	0	n/a
1-Shift	-129.24	-126.76	0.55	19.03
2-Shifts	-124.42	-126.36	0.45	19.97, 19.03
Foraminifera - proportion "organic-loving" (n=60)
URW	597.44	597.51	0	n/a
GRW	597.32	597.54	0	n/a
Stasis	-24.62	-24.41	0	n/a
1-Shift	-51.32	-50.58	0.36	19.01
2-Shifts	-28.26	-26.65	0.64	19.03, 18.48
Molluscs - Species diversity (n=19)
URW	145.18	145.43	0	n/a
GRW	146.12	146.92	0	n/a
Stasis	94.71	95.51	0.07	n/a
1-Shift	85.25	90.25	0.93	19.25
2-Shifts	84.1	100.1	0.01	19.25, 18.44
Molluscs - PIE (n=19)
URW	320.14	320.39	0	n/a
GRW	317.1	317.9	0	n/a
Stasis	5.51	6.31	0	n/a
1-Shift	-15.88	-10.88	1	19.25
2-Shifts	-13.15	2.85	0	19.25, 18.84
Molluscs - proportion subsurface deposit feeding (n=19)
URW	245.71	245.96	0	n/a
GRW	237.64	238.44	0	n/a
Stasis	11.66	12.46	0	n/a
1-Shift	-6.22	-3.15	0.23	19.25
2-Shifts	-13.24	-5.6	0.77	19.60, 19.25
